# Supplementary material for: Genetic Risk Score for Prediction of Coronary Heart Disease in the Korean Genome and Epidemiology Study
Source: Rev Cardiovasc Med. 2023 Apr 4;24(4):102. doi: 10.31083/j.rcm2404102 (PMC11273040; doi:10.31083/j.rcm2404102)
Supplement: Supplementary file 1 [file 2153-8174-24-4-102-s1.zip › Supplementary Table 1.xlsx]

## Sheet: Supplementary Table 1
	Supplementary Table 1. GWAS summary statistics of 55 lead variants associated with coronary artery disease in the Japanese population
	SNP	chromosome	position (hg19)	risk allele	Beta	SE	GWAS P
	rs151193009	1	55509585	C	0.385129	0.0500236	1.37e-14
	rs2184103	1	56884178	G	0.0595235	0.00957064	4.99e-10
	rs332827	1	61743160	A	0.0547232	0.00989723	3.22e-08
	rs57514398	1	115883034	A	0.161491	0.0277461	5.88e-09
	rs6694258	1	154428505	C	0.0551957	0.00950332	6.32e-09
	rs17465637	1	222823529	C	0.0950089	0.00947941	1.21e-23
	rs72775105	2	19918336	T	0.0706323	0.00975511	4.47e-13
	rs13306206	2	21242731	A	0.392324	0.0292617	5.49e-41
	rs9751370	2	85739984	G	0.0649173	0.0100018	8.56e-11
	rs72874178	2	164924573	G	0.0771812	0.0100319	1.43e-14
	rs62190383	2	230007140	G	0.056237	0.00944796	2.65e-09
	rs13070927	3	14919646	G	0.0723409	0.0115428	3.68e-10
	rs781663	4	57781754	G	0.0581165	0.00975304	2.54e-09
	rs6841473	4	148407652	T	0.0949581	0.0101989	1.27e-20
	rs12646335	4	156422512	G	0.0580348	0.0095591	1.27e-09
	rs4432895	5	4085308	T	0.0595972	0.0104288	1.1e-08
	rs9395214	6	12898884	G	0.112544	0.0122336	3.6e-20
	rs56171536	6	74415868	C	0.14403	0.0248531	6.83e-09
	rs2327429	6	134209837	T	0.0992019	0.00945996	9.98e-26
	rs4708876	6	161068320	C	0.0924937	0.0142868	9.55e-11
	rs57301765	7	19052733	A	0.0631965	0.0101399	4.6e-10
	rs9720071	7	155086439	A	0.0667418	0.0118975	2.03e-08
	rs10757274	9	22096055	G	0.169942	0.00944747	2.43e-72
	rs9411378	9	136145425	A	0.0750453	0.0113536	3.85e-11
	rs3074158	10	44662877	GTC	0.0534444	0.00954329	2.14e-08
	rs2246828	10	91005952	A	0.0658961	0.01135	6.41e-09
	rs77335224	10	104636276	C	0.0933396	0.0114605	3.81e-16
	rs11245992	11	202749	A	0.101345	0.0155237	6.65e-11
	rs61744384	11	65387378	A	0.0647405	0.00981785	4.28e-11
	rs11235571	11	72411843	G	0.107322	0.01803	2.64e-09
	rs60323413	11	103651503	A	0.0972441	0.0105473	2.98e-20
	rs1443120	11	110244228	G	0.0788212	0.00970085	4.47e-16
	rs651821	11	116662579	C	0.0619855	0.0101642	1.07e-09
	rs1042085	12	10875525	A	0.0635989	0.0100491	2.47e-10
	rs11045004	12	20193440	G	0.0561672	0.00957637	4.49e-09
	rs11170821	12	54514000	T	0.0892988	0.0148845	1.98e-09
	rs2681492	12	90013089	C	0.0677221	0.00976661	4.09e-12
	rs11107909	12	95521370	C	0.0940233	0.011343	1.14e-16
	rs78069066	12	112337924	A	0.245908	0.0120577	1.89e-92
	rs11467641	13	29006041	C	0.0785859	0.0097644	8.41e-16
	rs9521686	13	110954510	C	0.0829083	0.0102131	4.75e-16
	rs201709385	14	100113113	AAATAT	0.0657431	0.0109202	1.74e-09
	rs4887082	15	79025067	T	0.0860714	0.00989956	3.49e-18
	rs939534	15	81342304	C	0.0626787	0.0107295	5.17e-09
	rs34166180	15	89568094	C	0.0908775	0.00977647	1.47e-20
	rs4932179	15	91430907	G	0.0964783	0.0129181	8.12e-14
	rs77303550	16	72079657	C	0.0727493	0.0120672	1.65e-09
	rs999675	16	75306402	T	0.0673261	0.00950841	1.44e-12
	rs11655024	17	59232365	T	0.0863664	0.0135319	1.74e-10
	rs544601591	17	62398954	C	0.0605973	0.0105252	8.55e-09
	rs34113544	19	11243207	CA	0.0806213	0.0100371	9.57e-16
	rs11086028	19	16434454	G	0.0615195	0.0106639	7.98e-09
	rs4803459	19	41876468	T	0.0732318	0.00970428	4.48e-14
	rs1065853	19	45413233	G	0.185167	0.0253157	2.59e-13
	rs144225711	22	24696561	G	0.142158	0.0250302	1.35e-08

## Sheet: Supplementary Table 2
	Supplementary Table 2. Evaluation of genetic risk scores for prediction of coronary heart disease prediction by sex
	Model		AUC	P value for difference with KRS	cNRI	IDI
	Men	KRS	0.659 (0.630, 0.688)	-	-	-
		FH	0.519 (0.503, 0.535)	2.2e-16	-0.361 (-0.469, -0.2531)	-0.007 (-0.010, -0.004)
		GRS	0.575 (0.547, 0.604)	1.658e-05	-0.313 (-0.420, -0.2058)	-0.006 (-0.009, -0.003)
		KRS + FH	0.665 (0.636, 0.694)	0.1832	-0.281 (-0.374, -0.189)	0.0008 (-0.0016, 0.003)
		KRS + GRS	0.674 (0.645, 0.702)	0.027	0.147 (0.0423, 0.251)	0.0027 (0.0007, 0.0047)
		KRS + FH + GRS	0.678 (0.649, 0.707)	0.01078	0.0957 (-0.012, 0.204)	0.0037 (-0.0001, 0.008)
	Women	KRS	0.703 (0.676, 0.730)	-	-	-
		FH	0.514 (0.497, 0.532)	2.2e-16	-0.501 (-0.611, -0.39042)	-0.007 (-0.010, -0.003)
		GRS	0.527 (0.499, 0.556)	2.2e-16	-0.512 (-0.622, -0.4015)	-0.007 (-0.010, -0.003)
		KRS + FH	0.707 (0.679, 0.734)	0.2282	-0.355 (-0.449 , -0.261)	-0.0004 (-0.0014, 0.0005)
		KRS + GRS	0.704 (0.678, 0.731)	0.5289	0.0588 (-0.052 , 0.169)	0.0008 (-0.0001, 0.002)
		KRS + FH + GRS	0.708 (0.681, 0.735)	0.1403	-0.0566 (-0.166 , 0.053)	0.0003 (-0.0006, 0.0012)
	Abbreviations: AUC, area under the receiver operating characteristic curve; CI, confidence interval; cNRI, category-free net reclassification Index; FH, family history; GRS, genetic risk score; IDI, integrated discrimination index; KRS, Korean coronary heart disease risk score. * KRS was calculated by sex, age, blood pressure, total cholesterol, high-density lipoprotein cholesterol, smoking statu…

## Sheet: Supplementary Figure 1
	Figure 1. The area under the receiver operating characteristic curve for CHD in Men.
	Figure 2. The area under the receiver operating characteristic curve for CHD in Women.
